# Supplementary material for: Comprehensive Analysis of Carotenoid Cleavage Dioxygenases Gene Family and Its Expression in Response to Abiotic Stress in Poplar
Source: Int J Mol Sci. 2022 Jan 26;23(3):1418. doi: 10.3390/ijms23031418 (PMC8836127; doi:10.3390/ijms23031418)
Supplement: Supplementary file 1 [file ijms-23-01418-s001.zip]

Archive with 11 entries (11 files):
- Supplememtal table s1.xlsx
- supplemental figure s1.jpg
- supplemental figure s2.jpg
- supplemental figure s3.jpg
- supplemental figure s4.jpg
- supplemental figure s5.jpg
- Supplemental Figure s6.jpg
- Supplemental Figure s7.jpg
- Supplemental Figure s8.jpg
- Supplemental Figure s9.jpg
- Supplemental table 2.xlsx
