# Supplementary material for: Comprehensive Analysis of Carotenoid Cleavage Dioxygenases Gene Family and Its Expression in Response to Abiotic Stress in Poplar
Source: Int J Mol Sci. 2022 Jan 26;23(3):1418. doi: 10.3390/ijms23031418 (PMC8836127; doi:10.3390/ijms23031418)
Supplement: Supplementary file 1 [file ijms-23-01418-s001.zip › Supplememtal table s1.xlsx]

## Sheet: Sheet1
Accessions number	Gene name	CDS length (bp)	Number of amino acid (aa)	Molecular weight	Theoretical PI	Instability index	Stability	Aliphatic index	Grand average of hydropathicity (GRAVY)	Subcellular localization	Signal peptide
Potri.001G265400	PtCCD1a	1656	551	62118.1	5.84	32.55	stable	80.64	-0.338	Cytoplasm	no
Potri.001G265600	PtCCD1b	1638	545	61486.5	5.87	34.11	stable	79.72	-0.311	Chloroplast or Cytoplasm	no
Potri.001G265900	PtCCD1c	1404	467	52824.5	6	31.59	stable	79.91	-0.306	Cytoplasm	no
Potri.009G060500	PtCCD1d	1656	551	62004.3	6.18	32.28	stable	79.71	-0.313	Cytoplasm	no
Potri.004G190700	PtCCD4a	996	331	37861.7	8.42	28.63	stable	88.7	-0.113	Cytoplasm	no
Potri.005G069100	PtCCD4b	1836	611	66937.2	6.15	39.32	stable	83.01	-0.199	Cytoplasm	no
Potri.009G151900	PtCCD4c	1788	595	66733.2	7.95	42.16	unstable	78.25	-0.278	Cytoplasm	no
Potri.009G152200	PtCCD4d	1746	581	65103.4	7.27	43.4	unstable	79.97	-0.267	Chloroplast or Cytoplasm	no
Potri.009G152300	PtCCD4e	1581	526	58544	7.55	42.09	unstable	80.19	-0.226	Cytoplasm	no
Potri.019G093400	PtCCD4f	1839	612	66973.3	6.52	40.11	unstable	80.8	-0.215	Chloroplast or Cytoplasm.	no
Potri.014G056800	PtCCD7	1842	613	69070.5	7.71	36.34	stable	80	-0.338	Cytoplasm	no
Potri.006G239200	PtCCD8a	1230	409	46698.3	5.7	38.86	stable	83.81	-0.316	Chloroplast	yes
Potri.006G239400	PtCCD8b	1221	406	46280.4	5.68	29.15	stable	71.28	-0.442	Chloroplast	no
Potri.018G042650	PtCCD8c	1800	599	66795.7	5.47	34.62	stable	81.79	-0.251	Cytoplasm	no
Potri.018G042900	PtCCD8d	774	257	28693.6	5.62	55.9	unstable	77.78	-0.397	Chloroplast or Cytoplasm	no
Potri.018G043000	PtCCD8e	1824	607	68842	5.18	42.85	unstable	75.91	-0.366	Cytoplasm	no
Potri.018G043100	PtCCD8f	1410	469	53397.4	5.17	41.51	unstable	74.99	-0.405	Cytoplasm	no
Potri.018G043400	PtCCD8g	789	262	29330.2	5.36	48.59	unstable	81.53	-0.406	Chloroplast or Cytoplasm	no
Potri.018G043500	PtCCD8h	1824	607	68774.9	5.46	42.07	unstable	74.63	-0.384	Cytoplasm	no
Potri.011G084100	PtNCED2	1794	597	66859.1	8.79	41.66	unstable	79.18	-0.402	Chloroplast or Cytoplasm	no
Potri.001G393800	PtNCED3a	1800	599	66461.5	6.41	45.91	unstable	77.76	-0.371	Cytoplasm	no
Potri.011G112400	PtNCED3b	1779	592	65395.3	6.58	45.45	unstable	76.59	-0.375	Chloroplast or Cytoplasm	no
Potri.003G176300	PtNCED6	1458	485	53523.8	6.03	35.77	stable	78.95	-0.262	Cytoplasm	no
