# Supplementary material for: Comprehensive Analysis of Carotenoid Cleavage Dioxygenases Gene Family and Its Expression in Response to Abiotic Stress in Poplar
Source: Int J Mol Sci. 2022 Jan 26;23(3):1418. doi: 10.3390/ijms23031418 (PMC8836127; doi:10.3390/ijms23031418)
Supplement: Supplementary file 1 [file ijms-23-01418-s001.zip › Supplemental table 2.xlsx]

## Sheet: Sheet1
Accessions number	Gene name	Forward (5' to 3')	Reverse (5' to 3')
Potri.001G265400	PtCCD1a	GCCGCCTTCAAAATCCAGAT	ACCTTTGCAATGCTGTCCAG
Potri.001G265600	PtCCD1b	TATGGAATTGGGACCGGTAA	ATCCACCTTTGGATGAGCAG
Potri.001G265900	PtCCD1c	GCAAAGGTCACAGGGATTGT	CTGGCTCACGAGGGATAAAG
Potri.009G060500	PtCCD1d	TTTCCCAGGGTGAATGAGAG	GCCTTTGACATTTCCTCCAA
Potri.004G190700	PtCCD4a	GGTTTCCAGTTCCAGGGTTT	CATTGATGGATCCCAATTCC
Potri.005G069100	PtCCD4b	GGTGGTGAAGCTGGATGTTT	GATCGGGTGATCTTGCATCT
Potri.009G152300	PtCCD4e	GCCAAGCAACCCATTGTAGT	GCCACACAGAACCCTTCCTA
Potri.019G093400	PtCCD4f	GCTCTCTCTGCTGCTCGAAT	CCAAGTCTACCTTGGGGTGA
Potri.014G056800	PtCCD7	TTTGGATGCTGATGGGACCT	AGGGAAATGCGGCAATGTTT
Potri.006G239200	PtCCD8a	GAAGAGAGCCCCGGATACAG	CGCCTTTAAGCAGTCGTTGT
Potri.006G239400	PtCCD8b	TGGGAGTCGTTTCTGCTGAT	AACCGAGTCCACATCACCAT
Potri.018G042650	PtCCD8c	TGCAGAGTCAGTCAAGTGGT	CTCCATTCATGTACGCGGTG
Potri.018G042900	PtCCD8d	TCTGCACTGAAGCTGCCTTA	CAACGTGATTTTGGCAACTG
Potri.018G043000	PtCCD8e	TGGAGAGGGAGAGAGAAGGA	AAGTTGCATGGGAAGTTGCT
Potri.018G043100	PtCCD8f	ATGAGTTCGACGGAAACACC	TTGGCATAAATGCTCCATGA
Potri.018G043400	PtCCD8g	TGACTCCGGTGTGCCTAAAT	TGGGAACTAAGGCAGCTTCA
Potri.018G043500	PtCCD8h	CCAACTCCATCGCACAAGTA	ATGTTGTTTTGTAAGATTATG
Potri.011G084100	PtNCED2	CGGACTCCATTTTCAACGAT	CTCGGCGATTGCTAGGTAAG
Potri.001G393800	PtNCED3a	GCCAGTAGCTGGTCACCATT	ACACCAGTTCCATGGCTAGG
Potri.011G112400	PtNCED3b	TCTACTCGCCGTCAGATCCT	TCCACCGAATTTCTGGTCTC
Potri.003G176300	PtNCED6	ATTGGTGAGTTGCATGGTCA	GTTTCCATATCGCCGTCACT
